# Supplementary material for: Long-Term Follow-Up after Mycobacterium Chimaera Infection Following Cardiac Surgery: Single-Center Experience
Source: J Clin Med. 2023 Jan 26;12(3):948. doi: 10.3390/jcm12030948 (PMC9917935; doi:10.3390/jcm12030948)
Supplement: Supplementary file 1 [file jcm-12-00948-s001.zip]

Archive with 1 entries (1 files):
- jcm-2165568-supplementary.pdf
